# Supplementary material for: Construction and Comprehensive Analyses of a METTL5-Associated Prognostic Signature With Immune Implication in Lung Adenocarcinomas
Source: Front Genet. 2021 Feb 19;11:617174. doi: 10.3389/fgene.2020.617174 (PMC7933593; doi:10.3389/fgene.2020.617174)
Supplement: Supplementary Table 1 — The top 100 METTL5-associated genes identified by Spathial algorithm. [file Table_1.XLSX]

## Sheet: Sheet1
gene	rank
FBXL6	1
GARS	2
FAM83H	3
SHARPIN	4
SLC39A4	5
SLC52A2	6
CTAGE9	7
AL159163.1	8
RAC1	9
HID1	10
C8orf82	11
CTRC	12
THPO	13
DUS1L	14
PIK3R2	15
NR2F6	16
CLPSL1	17
SAMD10	18
NOP2	19
NAPRT	20
INO80B	21
ZSCAN1	22
ADM2	23
UBE2L3	24
PPP1R14D	25
OXT	26
BOP1	27
CTAGE4	28
RAB40B	29
OVGP1	30
PHGDH	31
ERICH5	32
CTAGE15	33
DBNDD1	34
TARM1	35
HIGD2B	36
HOXC8	37
SNRPF	38
C17orf99	39
PRR5	40
SLC7A5	41
CKMT1B	42
CTAGE8	43
IDH2	44
FAM72D	45
MAF1	46
SLC25A10	47
SLC7A4	48
GATD3A	49
SNORC	50
ALG3	51
SNRPA	52
CHRAC1	53
RRP1	54
DNAJC12	55
TCP10L	56
SEM1	57
LRRC45	58
RPP38	59
TROAP	60
ATF4	61
GJB6	62
PRSS8	63
SLC35B1	64
SLC38A7	65
TSACC	66
ATG9B	67
RCCD1	68
SGK2	69
ATAD3A	70
SLC17A9	71
SLC25A39	72
ZNF703	73
PUS1	74
GJB2	75
KPNA7	76
P2RX5	77
FAM53A	78
GYG2	79
PPM1H	80
SLC7A2	81
CKMT1A	82
C11orf24	83
IPO4	84
HGD	85
SSBP3	86
YBX2	87
PDE9A	88
EIF5B	89
DDX27	90
ZMYND19	91
PPP1R16A	92
PDHA1	93
ZNF726	94
HSPB1	95
GSTA1	96
SOD3	97
PTK6	98
CDKN2A	99
CELA2A	100
