# Supplementary material for: Construction and Comprehensive Analyses of a METTL5-Associated Prognostic Signature With Immune Implication in Lung Adenocarcinomas
Source: Front Genet. 2021 Feb 19;11:617174. doi: 10.3389/fgene.2020.617174 (PMC7933593; doi:10.3389/fgene.2020.617174)
Supplement: Supplementary Table 2 — The full list of significantly enriched pathway between two risk groups. [file Data_Sheet_1.CSV]

ID	Description	setSize	enrichmentScore	NES	pvalue	p.adjust	qvalues	rank	leading_edge	core_enrichment
BIOCARTA_RANMS_PATHWAY	BIOCARTA_RANMS_PATHWAY	10	0.910140081395018	2.1246991807167	0.00172117039586919	0.0100952303102138	0.00615699819568403	1187	tags=90%	list=9%	signal=82%	TPX2/AURKA/KIF15/KPNA2/RANBP1/RAN/RCC1/RANGAP1/KPNB1
BIOCARTA_MCM_PATHWAY	BIOCARTA_MCM_PATHWAY	18	0.848872000527325	2.37625458709735	0.00172413793103448	0.0100952303102138	0.00615699819568403	833	tags=72%	list=6%	signal=68%	CDC6/ORC1/CDT1/CCNE1/ORC6/MCM2/MCM4/MCM6/MCM7/CDK2/MCM5/ORC5/MCM3
BIOCARTA_RB_PATHWAY	BIOCARTA_RB_PATHWAY	12	0.816556519837424	2.02428801219373	0.00170357751277683	0.0100952303102138	0.00615699819568403	756	tags=50%	list=6%	signal=47%	CDC25C/CDK1/CDC25A/CHEK1/CDK2/CDK4
BIOCARTA_NPC_PATHWAY	BIOCARTA_NPC_PATHWAY	11	0.778138399119755	1.88287700369176	0.00170068027210884	0.0100952303102138	0.00615699819568403	1964	tags=73%	list=15%	signal=62%	KPNA2/RAN/RCC1/RANGAP1/KPNB1/NUTF2/NUP153/NUP62
BIOCARTA_EFP_PATHWAY	BIOCARTA_EFP_PATHWAY	15	0.765529035695648	2.01841427081917	0.00173611111111111	0.0100952303102138	0.00615699819568403	1899	tags=60%	list=14%	signal=52%	CCNB2/CCNB1/CDK1/SFN/CDK2/CDK4/CDK6/CDK5/CDK8
BIOCARTA_SRCRPTP_PATHWAY	BIOCARTA_SRCRPTP_PATHWAY	11	0.765352744337568	1.85193929981575	0.00170068027210884	0.0100952303102138	0.00615699819568403	108	tags=36%	list=1%	signal=36%	CDC25C/CCNB1/CDK1/CDC25A
BIOCARTA_AKAP95_PATHWAY	BIOCARTA_AKAP95_PATHWAY	10	0.762876370272156	1.78091574257555	0.00344234079173838	0.013436489467799	0.00819480476100342	365	tags=30%	list=3%	signal=29%	CCNB1/CDK1/NCAPD2
BIOCARTA_PTC1_PATHWAY	BIOCARTA_PTC1_PATHWAY	10	0.754636166194711	1.76167919293865	0.00344234079173838	0.013436489467799	0.00819480476100342	108	tags=40%	list=1%	signal=40%	CDC25C/CCNB1/CDK1/CDC25A
BIOCARTA_SM_PATHWAY	BIOCARTA_SM_PATHWAY	13	0.740350440396793	1.89906829983258	0.00169204737732657	0.0100952303102138	0.00615699819568403	2815	tags=85%	list=21%	signal=67%	SNRPG/SNRPD1/SNRPB/SNRPF/SNRPD2/SNRPA1/SNRPC/SNRPE/SNRPB2/SNRPA/SNRPD3
BIOCARTA_G2_PATHWAY	BIOCARTA_G2_PATHWAY	23	0.734469364725018	2.17713844988929	0.00169204737732657	0.0100952303102138	0.00615699819568403	1416	tags=48%	list=11%	signal=43%	PLK1/CDC25C/CCNB1/CDK1/CDC25A/CHEK1/BRCA1/CHEK2/YWHAQ/CDC34/PRKDC
BIOCARTA_CELLCYCLE_PATHWAY	BIOCARTA_CELLCYCLE_PATHWAY	22	0.7279273334296	2.12819552920922	0.00170357751277683	0.0100952303102138	0.00615699819568403	1127	tags=50%	list=8%	signal=46%	CCNB1/CDK1/CCNE1/CDC25A/CDKN2A/E2F1/RBL1/CDK2/CDK4/CDK6/TFDP1
BIOCARTA_G1_PATHWAY	BIOCARTA_G1_PATHWAY	27	0.718765393807394	2.21961126686032	0.00170068027210884	0.0100952303102138	0.00615699819568403	1227	tags=41%	list=9%	signal=37%	CDK1/CCNE1/CDC25A/CDKN2A/E2F1/SKP2/CDK2/CDK4/CDK6/TFDP1/DHFR
BIOCARTA_P27_PATHWAY	BIOCARTA_P27_PATHWAY	13	0.706515900349433	1.81227953205806	0.00338409475465313	0.0134085288618131	0.0081777518166609	1127	tags=46%	list=8%	signal=42%	CCNE1/CKS1B/E2F1/SKP2/CDK2/TFDP1
BIOCARTA_ATRBRCA_PATHWAY	BIOCARTA_ATRBRCA_PATHWAY	21	0.697858903512727	2.01148361674856	0.00171821305841924	0.0100952303102138	0.00615699819568403	2528	tags=62%	list=19%	signal=50%	RAD51/CHEK1/BRCA1/FANCA/BRCA2/CHEK2/FANCD2/FANCG/NBN/FANCC/FANCE/HUS1/FANCF
BIOCARTA_ATM_PATHWAY	BIOCARTA_ATM_PATHWAY	20	0.639504660881511	1.82503413084982	0.00172413793103448	0.0100952303102138	0.00615699819568403	1941	tags=35%	list=14%	signal=30%	RAD51/CHEK1/BRCA1/CHEK2/RBBP8/GADD45A/NBN
BIOCARTA_P53_PATHWAY	BIOCARTA_P53_PATHWAY	16	0.614297455617518	1.64952115485602	0.00527240773286467	0.01902688699701	0.0116043423785538	756	tags=31%	list=6%	signal=30%	CCNE1/E2F1/PCNA/CDK2/CDK4
BIOCARTA_NDKDYNAMIN_PATHWAY	BIOCARTA_NDKDYNAMIN_PATHWAY	16	0.587545388913586	1.57768608609459	0.0140597539543058	0.0434396567622263	0.0264934904987321	3472	tags=56%	list=26%	signal=42%	NME1/SYNJ2/NME2/AP2M1/AP2A1/PICALM/CALM2/EPN1/CALM3
BIOCARTA_TOB1_PATHWAY	BIOCARTA_TOB1_PATHWAY	16	-0.606615957748327	-1.75414805213756	0.0138568129330254	0.0428424132824972	0.0261292365972282	2674	tags=50%	list=20%	signal=40%	CD3D/CD3G/TOB1/CD3E/CD247/TGFBR2/CD28/TGFBR3
BIOCARTA_CSK_PATHWAY	BIOCARTA_CSK_PATHWAY	19	-0.651573602269017	-1.9476402870625	0.0023696682464455	0.0123623623623624	0.0075397034461362	2674	tags=68%	list=20%	signal=55%	CD3D/PRKAR2B/LCK/CD3G/CD3E/ADCY1/CD247/CD4/PTPRC/HLA-DRA/ZAP70/HLA-DRB1/HLA-DRB5
BIOCARTA_TCYTOTOXIC_PATHWAY	BIOCARTA_TCYTOTOXIC_PATHWAY	12	-0.680658692161558	-1.83272281923677	0.00481927710843374	0.0183731915051884	0.0112056588577231	2674	tags=75%	list=20%	signal=60%	CD3D/CD3G/ITGB2/CD3E/CD2/CD247/PTPRC/ITGAL/CD28
BIOCARTA_MONOCYTE_PATHWAY	BIOCARTA_MONOCYTE_PATHWAY	11	-0.681622713258193	-1.76600695554181	0.0072463768115942	0.0249360613810742	0.0152082993862365	2077	tags=73%	list=16%	signal=62%	ITGB2/SELL/SELE/ITGAM/PECAM1/ITGA4/ITGAL/SELP
BIOCARTA_CTLA4_PATHWAY	BIOCARTA_CTLA4_PATHWAY	18	-0.684887722700461	-2.01702492250475	0.0023696682464455	0.0123623623623624	0.0075397034461362	2674	tags=78%	list=20%	signal=62%	CD3D/LCK/CTLA4/CD3G/CD80/ICOS/CD3E/CD247/PIK3R1/HLA-DRA/CD28/ITK/HLA-DRB1/HLA-DRB5
BIOCARTA_THELPER_PATHWAY	BIOCARTA_THELPER_PATHWAY	12	-0.702494747849697	-1.89151798045728	0.00240963855421687	0.0123623623623624	0.0075397034461362	2674	tags=83%	list=20%	signal=67%	CD3D/CD3G/ITGB2/CD3E/CD2/CD247/CD4/PTPRC/ITGAL/CD28
BIOCARTA_TH1TH2_PATHWAY	BIOCARTA_TH1TH2_PATHWAY	13	-0.713059430615933	-1.94466104633052	0.0024330900243309	0.0123623623623624	0.0075397034461362	800	tags=38%	list=6%	signal=36%	IL12RB1/HLA-DRA/CD28/HLA-DRB1/HLA-DRB5
BIOCARTA_NO2IL12_PATHWAY	BIOCARTA_NO2IL12_PATHWAY	14	-0.718240064019084	-2.0033987181959	0.0024330900243309	0.0123623623623624	0.0075397034461362	3477	tags=93%	list=26%	signal=69%	NOS2/LILRB1/STAT4/CXCR3/CD3D/JAK2/CCR5/IL12RB1/CD3G/CD3E/CD2/CD247/CD4
BIOCARTA_TCRA_PATHWAY	BIOCARTA_TCRA_PATHWAY	12	-0.790965800452307	-2.1297326963111	0.00240963855421687	0.0123623623623624	0.0075397034461362	2674	tags=92%	list=20%	signal=73%	CD3D/LCK/CD3G/CD3E/CD247/CD4/PTPRC/HLA-DRA/ZAP70/HLA-DRB1/HLA-DRB5
BIOCARTA_BLYMPHOCYTE_PATHWAY	BIOCARTA_BLYMPHOCYTE_PATHWAY	11	-0.80186457003321	-2.07753993600385	0.00241545893719807	0.0123623623623624	0.0075397034461362	2085	tags=73%	list=16%	signal=61%	CD80/ITGB2/PTPRC/HLA-DRA/ITGAL/HLA-DRB1/HLA-DRB5/CR1
BIOCARTA_COMP_PATHWAY	BIOCARTA_COMP_PATHWAY	14	-0.87853522586694	-2.45051262601943	0.0024330900243309	0.0123623623623624	0.0075397034461362	763	tags=57%	list=6%	signal=54%	CFD/C4B/MASP2/C2/C3/C5/MASP1/C7
BIOCARTA_CLASSIC_PATHWAY	BIOCARTA_CLASSIC_PATHWAY	10	-0.886944968657616	-2.22717692247246	0.00237529691211401	0.0123623623623624	0.0075397034461362	590	tags=50%	list=4%	signal=48%	C4B/C2/C3/C5/C7
